# Supplementary material for: Mast Cell Proteases Tryptase and Chymase Induce Migratory and Morphological Alterations in Bronchial Epithelial Cells
Source: Int J Mol Sci. 2021 May 16;22(10):5250. doi: 10.3390/ijms22105250 (PMC8156481; doi:10.3390/ijms22105250)
Supplement: Supplementary file 1 [file ijms-22-05250-s001.zip]

Archive with 1 entries (1 files):
- ijms-1184373-supplementary.pdf
